# Supplementary material for: Simultaneous Detection of RIG-1, MDA5, and IFIT-1 Expression Is a Convenient Tool for Evaluation of the Interferon-Mediated Response
Source: Viruses. 2022 Sep 21;14(10):2090. doi: 10.3390/v14102090 (PMC9609481; doi:10.3390/v14102090)
Supplement: Supplementary file 1 [file viruses-14-02090-s001.zip]

Archive with 1 entries (1 files):
- viruses-1866308-SI.pdf
